# Supplementary material for: Patient’s Perspective of Telemedicine in Poland—A Two-Year Pandemic Picture
Source: Int J Environ Res Public Health. 2022 Dec 22;20(1):115. doi: 10.3390/ijerph20010115 (PMC9819744; doi:10.3390/ijerph20010115)
Supplement: Supplementary file 1 [file ijerph-20-00115-s001.zip]

Archive with 1 entries (1 files):
- ijerph-2036580-supplementary.pdf
